# Supplementary material for: Candidatus Methanosphaera massiliense sp. nov., a methanogenic archaeal species found in a human fecal sample and prevalent in pigs and red kangaroos
Source: Microbiol Spectr. 2024 Jan 8;12(2):e05141-22. doi: 10.1128/spectrum.05141-22 (PMC10845953; doi:10.1128/spectrum.05141-22)
Supplement: Table S1 — Clusters of Orthologous Groups (COGs) functional categories assignation and representation of Ca. M. massiliense and other methanogens. [file spectrum.05141-22-s0005.xlsx]

## Sheet: Legend
Table S1: Clusters of Orthologous Groups (COGs) functional categories assignation and representation of Ca. M. massiliense and other methanogens.
The COG table and its corresponding histogram offer insights into the genomic features of the included species. Across the different species, the proportions of each COG category appear consistently similar.

## Sheet: COG data
Protein function2	M. massiliense	M. sp900322125 RUG7	M. sp900322125_Mb5 (GUT_GENOME283178)	M. sp. SHI1033	M. cuniculi	M. stadtmanae	M. stadtmanae PA5	M. sp. BMS	M. sp. WGK6	M. sp. SHI613	M. sp. DEW79	M. sp. rholeuAM6	M. sp. rholeuAM74	M. sp. rholeuAM130	M. sp. rholeuAM131	M. smithii	M. luminyensis	M. mazei	Colonne1
[J]Translation	142	119	140	104	138	140	141	140	140	130	139	125	117	97	60	145	137	151
[A]Rna processing and modification	0	0	0	0	0	0	0	0	0	0	0	0	0	0	0	1	1	1
[K]Transcription	61	50	60	44	50	55	48	64	56	47	47	55	39	49	35	60	82	120
[L]Replication, recombination and repair	81	57	58	49	70	80	62	147	72	63	62	82	88	68	59	95	80	171
[B]Chromatin structure and dynamics	9	7	8	6	9	3	7	11	6	6	7	7	5	9	3	0	0	1
[D]Cell cycle control, mitosis and meiosis	6	4	6	6	6	6	5	8	7	6	5	7	4	6	9	9	12	14
[Y]Nuclear structure	0	0	0	0	0	0	0	0	0	0	0	0	0	0	0	0	0	0
[V]Defense mechanisms	21	18	30	23	33	17	17	28	26	11	14	20	25	19	16	18	38	52
[T]Signal transduction mechanisms	5	3	4	4	2	5	4	9	3	1	4	10	6	10	9	8	33	94
[M]Cell wall/membrane biogenesis	65	54	68	54	59	61	60	70	65	61	57	69	58	66	64	26	54	95
[N]Cell motility	0	0	0	0	0	0	0	1	0	0	0	0	1	1	0	0	0	18
[Z]Cytoskeleton	0	0	0	0	1	0	0	1	0	0	0	0	0	0	0	0	0	0
[W]Extracellular structures	0	0	0	0	0	0	0	0	0	0	0	0	0	0	0	0	0	0
[U]Intracellular trafficking and secretion	13	11	13	12	13	13	12	19	13	15	13	13	21	12	11	11	12	15
[O]Posttanslational modification, protein turnover,chaperones	39	35	38	29	38	42	39	62	39	43	38	48	51	47	38	53	60	96
[C]Energy production and conversion	122	105	122	94	95	136	108	119	111	110	109	103	85	99	67	83	128	211
[G]Carbohydrate transport and metabolism	30	24	32	26	24	27	29	34	30	28	29	32	27	30	22	35	30	53
[E]Amino acid transport and metabolism	82	76	82	75	77	84	78	90	83	64	77	89	68	81	54	88	94	122
[F]Nucleotide transport and metabolism	40	37	40	31	44	42	39	40	41	39	39	39	42	37	30	39	36	43
[H]Coenzyme transport and metabolism	83	79	84	72	78	89	81	85	83	72	81	79	60	74	58	95	105	116
[I]Lipid transport and metabolism	14	13	14	12	13	19	15	18	16	12	15	16	14	14	11	20	17	24
[P]Inorganic ion transport and metabolism	56	53	58	52	46	59	51	54	50	50	52	51	39	46	21	65	120	104
[Q]Secondary metabolites biosynthesis, transport and catabolism	1	1	1	1	1	1	1	20	1	2	1	8	3	4	3	5	10	11
[R]General function prediction only	208	186	204	165	181	224	179	276	194	207	174	214	204	225	150	285	267	423
[S]Function unknown	154	135	154	118	137	174	143	184	146	141	138	162	141	157	126	113	171	330
[NA]Not in COGs	88	74	83	74	75	87	84	99	76	88	82	102	115	86	72	103	142	204
