# Supplementary material for: Candidatus Methanosphaera massiliense sp. nov., a methanogenic archaeal species found in a human fecal sample and prevalent in pigs and red kangaroos
Source: Microbiol Spectr. 2024 Jan 8;12(2):e05141-22. doi: 10.1128/spectrum.05141-22 (PMC10845953; doi:10.1128/spectrum.05141-22)
Supplement: Table S2 — Candidatus Methanosphaera massiliense sp. nov. and the first 100 hit blasts downloaded from NCBI GenBank Database. [file spectrum.05141-22-s0006.xlsx]

## Sheet: Legend
Table S2: Candidatus Methanosphaera massiliense sp. nov. 16S rRNA gene sequence and the first 100 hit blasts downloaded from NCBI GenBank Database (03-01-2023).
This is a list of the first 100 hit blasts used to construct the phylogenetic tree based on 16S rRNA gene sequences, including information about sequence coverage and identity with Candidatus Methanosphaera massiliense sp. nov. 16S rRNA gene sequence.

## Sheet: Table S2
Name	Description	Scientific Name	Origin	Max Score	Total Score	Query Cover	E value	Per. ident	Acc. Len	Accession number	Accession link
Methanosphaera sp. r00010 16S ribosomal RNA		Candidatus Methanosphaera massiliense	Human stool	2721	2721	1	0.0	100.00	1473	OP930955.1	=HYPERLINK("https://www.ncbi.nlm.nih.gov/nucleotide/OP930955.1?report=genbank&log$=nucltop&blast_rank=1&RID=Z6Z58KGW013","OP930955.1")
Methanosphaera stadtmanae DSM 3091 rrnA operon and 16S ribosomal RNA	partial sequence	Methanosphaera stadtmanae DSM 3091	Type strain (Human)	2492	2492	1	0.0	97.22	1490	NR_074323.1	=HYPERLINK("https://www.ncbi.nlm.nih.gov/nucleotide/NR_074323.1?report=genbank&log$=nucltop&blast_rank=2&RID=Z6Z58KGW013","NR_074323.1")
Methanosphaera stadtmanae isolate MGYG-HGUT-02164 genome assembly	chromosome: 1	Methanosphaera stadtmanae	Human gut	2492	9969	1	0.0	97.22	1767403	LR698975.1	=HYPERLINK("https://www.ncbi.nlm.nih.gov/nucleotide/LR698975.1?report=genbank&log$=nucltop&blast_rank=3&RID=Z6Z58KGW013","LR698975.1")
Methanosphaera sp. BMS chromosome	complete genome	Methanosphaera sp. BMS	Brahman steer (bovine) rumen fluid	2475	4951	1	0.0	96.95	2868093	CP014213.1	=HYPERLINK("https://www.ncbi.nlm.nih.gov/nucleotide/CP014213.1?report=genbank&log$=nucltop&blast_rank=4&RID=Z6Z58KGW013","CP014213.1")
Methanosphaera cuniculi strain 1R7 16S ribosomal RNA	partial sequence	Methanosphaera cuniculi	Type strain (rabbit)	2449	2449	0.99	0.0	96.55	1486	NR_104874.1	=HYPERLINK("https://www.ncbi.nlm.nih.gov/nucleotide/NR_104874.1?report=genbank&log$=nucltop&blast_rank=5&RID=Z6Z58KGW013","NR_104874.1")
Uncultured Methanosphaera sp. clone 7 16S ribosomal RNA gene	partial sequence	uncultured Methanosphaera sp.	Goat rumen	2438	2438	0.97	0.0	97.29	1446	DQ402015.1	=HYPERLINK("https://www.ncbi.nlm.nih.gov/nucleotide/DQ402015.1?report=genbank&log$=nucltop&blast_rank=6&RID=Z6Z58KGW013","DQ402015.1")
Methanosphaera sp. A4 16S ribosomal RNA gene	partial sequence	Methanosphaera sp. A4	Western grey kangaroo foregut	2429	2429	0.92	0.0	98.90	1358	KF697728.1	=HYPERLINK("https://www.ncbi.nlm.nih.gov/nucleotide/KF697728.1?report=genbank&log$=nucltop&blast_rank=7&RID=Z6Z58KGW013","KF697728.1")
Uncultured Methanosphaera sp. clone 3 16S ribosomal RNA gene	partial sequence	uncultured Methanosphaera sp.	Goat rumen	2405	2405	0.97	0.0	96.81	1452	DQ402011.1	=HYPERLINK("https://www.ncbi.nlm.nih.gov/nucleotide/DQ402011.1?report=genbank&log$=nucltop&blast_rank=8&RID=Z6Z58KGW013","DQ402011.1")
Uncultured Methanosphaera sp. clone 8 16S ribosomal RNA gene	partial sequence	uncultured Methanosphaera sp.	Goat rumen	2401	2401	0.97	0.0	96.80	1447	DQ402016.1	=HYPERLINK("https://www.ncbi.nlm.nih.gov/nucleotide/DQ402016.1?report=genbank&log$=nucltop&blast_rank=9&RID=Z6Z58KGW013","DQ402016.1")
Uncultured Methanobrevibacter sp. clone 26 16S ribosomal RNA gene	partial sequence	uncultured Methanobrevibacter sp.	Goat rumen	2399	2399	0.97	0.0	96.80	1490	DQ402034.1	=HYPERLINK("https://www.ncbi.nlm.nih.gov/nucleotide/DQ402034.1?report=genbank&log$=nucltop&blast_rank=10&RID=Z6Z58KGW013","DQ402034.1")
Uncultured methanogenic archaeon clone 19 16S ribosomal RNA gene	partial sequence	uncultured methanogenic archaeon	Goat rumen	2388	2388	0.97	0.0	96.66	1445	DQ402027.1	=HYPERLINK("https://www.ncbi.nlm.nih.gov/nucleotide/DQ402027.1?report=genbank&log$=nucltop&blast_rank=11&RID=Z6Z58KGW013","DQ402027.1")
Uncultured methanogenic archaeon clone 1 16S ribosomal RNA gene	partial sequence	uncultured methanogenic archaeon	Goat rumen	2383	2383	0.97	0.0	96.59	1445	DQ391278.1	=HYPERLINK("https://www.ncbi.nlm.nih.gov/nucleotide/DQ391278.1?report=genbank&log$=nucltop&blast_rank=12&RID=Z6Z58KGW013","DQ391278.1")
Uncultured methanogenic archaeon clone 16 16S ribosomal RNA gene	partial sequence	uncultured methanogenic archaeon	Goat rumen	2377	2377	0.97	0.0	96.53	1445	DQ402024.1	=HYPERLINK("https://www.ncbi.nlm.nih.gov/nucleotide/DQ402024.1?report=genbank&log$=nucltop&blast_rank=13&RID=Z6Z58KGW013","DQ402024.1")
Methanosphaera sp. ISO3-F5 16S ribosomal RNA gene	partial sequence	Methanosphaera sp. ISO3-F5	Ovine rumen	2372	2372	0.98	0.0	96.27	1446	KF697734.1	=HYPERLINK("https://www.ncbi.nlm.nih.gov/nucleotide/KF697734.1?report=genbank&log$=nucltop&blast_rank=14&RID=Z6Z58KGW013","KF697734.1")
Uncultured methanogenic archaeon clone 11 16S ribosomal RNA gene	partial sequence	uncultured methanogenic archaeon	Goat rumen	2372	2372	0.97	0.0	96.46	1445	DQ402019.1	=HYPERLINK("https://www.ncbi.nlm.nih.gov/nucleotide/DQ402019.1?report=genbank&log$=nucltop&blast_rank=15&RID=Z6Z58KGW013","DQ402019.1")
Uncultured Methanobrevibacter sp. clone 4 16S ribosomal RNA gene	partial sequence	uncultured Methanobrevibacter sp.	Goat rumen	2372	2372	0.97	0.0	96.46	1445	DQ402012.1	=HYPERLINK("https://www.ncbi.nlm.nih.gov/nucleotide/DQ402012.1?report=genbank&log$=nucltop&blast_rank=16&RID=Z6Z58KGW013","DQ402012.1")
Methanosphaera stadtmanae DSM 3091 strain MCB-3 16S ribosomal RNA	partial sequence	Methanosphaera stadtmanae DSM 3091	Type strain (Human)	2364	2364	0.96	0.0	96.62	1425	NR_028236.1	=HYPERLINK("https://www.ncbi.nlm.nih.gov/nucleotide/NR_028236.1?report=genbank&log$=nucltop&blast_rank=17&RID=Z6Z58KGW013","NR_028236.1")
Uncultured methanogenic archaeon clone 22 16S ribosomal RNA gene	partial sequence	uncultured methanogenic archaeon	Goat rumen	2362	2362	0.97	0.0	96.32	1447	DQ402030.1	=HYPERLINK("https://www.ncbi.nlm.nih.gov/nucleotide/DQ402030.1?report=genbank&log$=nucltop&blast_rank=18&RID=Z6Z58KGW013","DQ402030.1")
Uncultured archaeon gene for 16S rRNA	partial sequence	clone: K09_10_46	Cattle manure compost	2333	2333	0.95	0.0	96.53	1412	AB541808.1	=HYPERLINK("https://www.ncbi.nlm.nih.gov/nucleotide/AB541808.1?report=genbank&log$=nucltop&blast_rank=19&RID=Z6Z58KGW013","AB541808.1")
Uncultured archaeon clone Luo-21 16S ribosomal RNA gene	partial sequence	uncultured archaeon	Pig feces	2318	2318	0.85	0.0	99.84	1261	HM573413.1	=HYPERLINK("https://www.ncbi.nlm.nih.gov/nucleotide/HM573413.1?report=genbank&log$=nucltop&blast_rank=20&RID=Z6Z58KGW013","HM573413.1")
Uncultured archaeon gene for 16S rRNA	partial sequence	clone: K09_10_48	Cattle manure compost	2316	2316	0.95	0.0	96.32	1412	AB541810.1	=HYPERLINK("https://www.ncbi.nlm.nih.gov/nucleotide/AB541810.1?report=genbank&log$=nucltop&blast_rank=21&RID=Z6Z58KGW013","AB541810.1")
Uncultured archaeon clone Luo-43 16S ribosomal RNA gene	partial sequence	uncultured archaeon	Pig feces	2307	2307	0.85	0.0	99.68	1262	HM573435.1	=HYPERLINK("https://www.ncbi.nlm.nih.gov/nucleotide/HM573435.1?report=genbank&log$=nucltop&blast_rank=22&RID=Z6Z58KGW013","HM573435.1")
Uncultured archaeon gene for 16S rRNA	partial sequence	clone: K09_10_45	Cattle manure compost	2300	2300	0.95	0.0	96.17	1406	AB541807.1	=HYPERLINK("https://www.ncbi.nlm.nih.gov/nucleotide/AB541807.1?report=genbank&log$=nucltop&blast_rank=23&RID=Z6Z58KGW013","AB541807.1")
Uncultured archaeon gene for 16S rRNA	partial sequence	clone: K09_10_47	Cattle manure compost	2290	2290	0.95	0.0	96.03	1408	AB541809.1	=HYPERLINK("https://www.ncbi.nlm.nih.gov/nucleotide/AB541809.1?report=genbank&log$=nucltop&blast_rank=24&RID=Z6Z58KGW013","AB541809.1")
Uncultured archaeon gene for 16S rRNA	partial sequence	clone: K09_0_36	Cattle manure compost	2285	2285	0.95	0.0	95.96	1408	AB541674.1	=HYPERLINK("https://www.ncbi.nlm.nih.gov/nucleotide/AB541674.1?report=genbank&log$=nucltop&blast_rank=25&RID=Z6Z58KGW013","AB541674.1")
Uncultured archaeon gene for 16S rRNA	partial sequence	clone: K09_2_32	Cattle manure compost	2283	2283	0.95	0.0	95.89	1412	AB541726.1	=HYPERLINK("https://www.ncbi.nlm.nih.gov/nucleotide/AB541726.1?report=genbank&log$=nucltop&blast_rank=26&RID=Z6Z58KGW013","AB541726.1")
Uncultured archaeon gene for 16S rRNA	partial sequence	clone: K09_0_38	Cattle manure compost	2266	2266	0.95	0.0	95.69	1412	AB541676.1	=HYPERLINK("https://www.ncbi.nlm.nih.gov/nucleotide/AB541676.1?report=genbank&log$=nucltop&blast_rank=27&RID=Z6Z58KGW013","AB541676.1")
Methanosphaera stadtmanae strain ZK3 16S ribosomal RNA gene	partial sequence	Methanosphaera stadtmanae	Cow dung	2259	2259	1	0.0	94.78	1449	MZ646010.1	=HYPERLINK("https://www.ncbi.nlm.nih.gov/nucleotide/MZ646010.1?report=genbank&log$=nucltop&blast_rank=28&RID=Z6Z58KGW013","MZ646010.1")
Uncultured Methanobrevibacter sp. clone 17 16S ribosomal RNA gene	partial sequence	uncultured Methanobrevibacter sp.	Goat rumen	2222	2222	0.97	0.0	94.58	1445	DQ402025.1	=HYPERLINK("https://www.ncbi.nlm.nih.gov/nucleotide/DQ402025.1?report=genbank&log$=nucltop&blast_rank=29&RID=Z6Z58KGW013","DQ402025.1")
Uncultured archaeon clone Luo-36 16S ribosomal RNA gene	partial sequence	uncultured archaeon	Pig feces	2172	2172	0.85	0.0	97.78	1259	HM573428.1	=HYPERLINK("https://www.ncbi.nlm.nih.gov/nucleotide/HM573428.1?report=genbank&log$=nucltop&blast_rank=30&RID=Z6Z58KGW013","HM573428.1")
Methanosphaera stadtmanae DSM 3091 strain MCB-3 16S ribosomal RNA	partial sequence	Methanosphaera stadtmanae DSM 3091	Type strain (Human)	2152	2152	0.86	0.0	97.32	1267	NR_118368.1	=HYPERLINK("https://www.ncbi.nlm.nih.gov/nucleotide/NR_118368.1?report=genbank&log$=nucltop&blast_rank=31&RID=Z6Z58KGW013","NR_118368.1")
Uncultured archaeon clone Luo-20 16S ribosomal RNA gene	partial sequence	uncultured archaeon	Pig feces	2150	2150	0.85	0.0	97.46	1260	HM573412.1	=HYPERLINK("https://www.ncbi.nlm.nih.gov/nucleotide/HM573412.1?report=genbank&log$=nucltop&blast_rank=32&RID=Z6Z58KGW013","HM573412.1")
Uncultured archaeon clone Luo-15 16S ribosomal RNA gene	partial sequence	uncultured archaeon	Pig feces	2146	2146	0.85	0.0	97.39	1261	HM573407.1	=HYPERLINK("https://www.ncbi.nlm.nih.gov/nucleotide/HM573407.1?report=genbank&log$=nucltop&blast_rank=33&RID=Z6Z58KGW013","HM573407.1")
Methanosphaera stadtmanae DSM 3091 strain MCB-3 16S ribosomal RNA	partial sequence	Methanosphaera stadtmanae DSM 3091	Type strain	2146	2146	0.85	0.0	97.38	1261	NR_115171.1	=HYPERLINK("https://www.ncbi.nlm.nih.gov/nucleotide/NR_115171.1?report=genbank&log$=nucltop&blast_rank=34&RID=Z6Z58KGW013","NR_115171.1")
Uncultured rumen methanogen clone SDmet38 16S ribosomal RNA gene	partial sequence	uncultured rumen methanogen	Sika deer rumen	2145	2145	0.85	0.0	97.38	1261	KC454111.1	=HYPERLINK("https://www.ncbi.nlm.nih.gov/nucleotide/KC454111.1?report=genbank&log$=nucltop&blast_rank=35&RID=Z6Z58KGW013","KC454111.1")
Uncultured archaeon clone Luo-39 16S ribosomal RNA gene	partial sequence	uncultured archaeon	Pig feces	2145	2145	0.85	0.0	97.39	1260	HM573431.1	=HYPERLINK("https://www.ncbi.nlm.nih.gov/nucleotide/HM573431.1?report=genbank&log$=nucltop&blast_rank=36&RID=Z6Z58KGW013","HM573431.1")
Uncultured archaeon clone Luo-24 16S ribosomal RNA gene	partial sequence	uncultured archaeon	Pig feces	2145	2145	0.85	0.0	97.39	1260	HM573416.1	=HYPERLINK("https://www.ncbi.nlm.nih.gov/nucleotide/HM573416.1?report=genbank&log$=nucltop&blast_rank=37&RID=Z6Z58KGW013","HM573416.1")
Uncultured rumen methanogen clone SDmet110 16S ribosomal RNA gene	partial sequence	uncultured rumen methanogen	Sika deer rumen	2139	2139	0.85	0.0	97.30	1261	KC454174.1	=HYPERLINK("https://www.ncbi.nlm.nih.gov/nucleotide/KC454174.1?report=genbank&log$=nucltop&blast_rank=38&RID=Z6Z58KGW013","KC454174.1")
Uncultured archaeon clone Luo-46 16S ribosomal RNA gene	partial sequence	uncultured archaeon	Pig feces	2139	2139	0.85	0.0	97.31	1260	HM573438.1	=HYPERLINK("https://www.ncbi.nlm.nih.gov/nucleotide/HM573438.1?report=genbank&log$=nucltop&blast_rank=39&RID=Z6Z58KGW013","HM573438.1")
Uncultured archaeon clone Luo-45 16S ribosomal RNA gene	partial sequence	uncultured archaeon	Pig feces	2139	2139	0.85	0.0	97.31	1260	HM573437.1	=HYPERLINK("https://www.ncbi.nlm.nih.gov/nucleotide/HM573437.1?report=genbank&log$=nucltop&blast_rank=40&RID=Z6Z58KGW013","HM573437.1")
Uncultured archaeon clone Luo-44 16S ribosomal RNA gene	partial sequence	uncultured archaeon	Pig feces	2139	2139	0.85	0.0	97.31	1260	HM573436.1	=HYPERLINK("https://www.ncbi.nlm.nih.gov/nucleotide/HM573436.1?report=genbank&log$=nucltop&blast_rank=41&RID=Z6Z58KGW013","HM573436.1")
Uncultured archaeon clone Luo-22 16S ribosomal RNA gene	partial sequence	uncultured archaeon	Pig feces	2139	2139	0.85	0.0	97.31	1260	HM573414.1	=HYPERLINK("https://www.ncbi.nlm.nih.gov/nucleotide/HM573414.1?report=genbank&log$=nucltop&blast_rank=42&RID=Z6Z58KGW013","HM573414.1")
Uncultured methanogenic archaeon clone Oran-Met183 16S ribosomal RNA gene	partial sequence	uncultured methanogenic archaeon	Zoo captive orangutan colon	2135	2135	0.85	0.0	97.22	1261	JN192500.1	=HYPERLINK("https://www.ncbi.nlm.nih.gov/nucleotide/JN192500.1?report=genbank&log$=nucltop&blast_rank=43&RID=Z6Z58KGW013","JN192500.1")
Uncultured methanogenic archaeon clone Oran-Met114 16S ribosomal RNA gene	partial sequence	uncultured methanogenic archaeon	Zoo captive orangutan colon	2135	2135	0.85	0.0	97.22	1261	JN192489.1	=HYPERLINK("https://www.ncbi.nlm.nih.gov/nucleotide/JN192489.1?report=genbank&log$=nucltop&blast_rank=44&RID=Z6Z58KGW013","JN192489.1")
Uncultured methanogenic archaeon clone Oran-Met102 16S ribosomal RNA gene	partial sequence	uncultured methanogenic archaeon	Zoo captive orangutan colon	2135	2135	0.85	0.0	97.22	1261	JN192488.1	=HYPERLINK("https://www.ncbi.nlm.nih.gov/nucleotide/JN192488.1?report=genbank&log$=nucltop&blast_rank=45&RID=Z6Z58KGW013","JN192488.1")
Uncultured methanogenic archaeon clone Oran-Met080 16S ribosomal RNA gene	partial sequence	uncultured methanogenic archaeon	Zoo captive orangutan colon	2135	2135	0.85	0.0	97.22	1261	JN192484.1	=HYPERLINK("https://www.ncbi.nlm.nih.gov/nucleotide/JN192484.1?report=genbank&log$=nucltop&blast_rank=46&RID=Z6Z58KGW013","JN192484.1")
Uncultured methanogenic archaeon clone Oran-Met074 16S ribosomal RNA gene	partial sequence	uncultured methanogenic archaeon	Zoo captive orangutan colon	2135	2135	0.85	0.0	97.22	1261	JN192481.1	=HYPERLINK("https://www.ncbi.nlm.nih.gov/nucleotide/JN192481.1?report=genbank&log$=nucltop&blast_rank=47&RID=Z6Z58KGW013","JN192481.1")
Uncultured methanogenic archaeon clone Oran-Met030 16S ribosomal RNA gene	partial sequence	uncultured methanogenic archaeon	Zoo captive orangutan colon	2135	2135	0.85	0.0	97.22	1261	JN192473.1	=HYPERLINK("https://www.ncbi.nlm.nih.gov/nucleotide/JN192473.1?report=genbank&log$=nucltop&blast_rank=48&RID=Z6Z58KGW013","JN192473.1")
Uncultured methanogenic archaeon clone Oran-Met026 16S ribosomal RNA gene	partial sequence	uncultured methanogenic archaeon	Zoo captive orangutan colon	2135	2135	0.85	0.0	97.22	1261	JN192471.1	=HYPERLINK("https://www.ncbi.nlm.nih.gov/nucleotide/JN192471.1?report=genbank&log$=nucltop&blast_rank=49&RID=Z6Z58KGW013","JN192471.1")
Uncultured archaeon clone W-Rhino1 16S ribosomal RNA gene	partial sequence	uncultured archaeon	White rhinoceros feces	2134	2134	0.85	0.0	97.23	1259	JX833566.1	=HYPERLINK("https://www.ncbi.nlm.nih.gov/nucleotide/JX833566.1?report=genbank&log$=nucltop&blast_rank=50&RID=Z6Z58KGW013","JX833566.1")
Uncultured rumen methanogen clone SDmet77 16S ribosomal RNA gene	partial sequence	uncultured rumen methanogen	Sika deer rumen	2134	2134	0.85	0.0	97.22	1261	KC454144.1	=HYPERLINK("https://www.ncbi.nlm.nih.gov/nucleotide/KC454144.1?report=genbank&log$=nucltop&blast_rank=51&RID=Z6Z58KGW013","KC454144.1")
Uncultured rumen methanogen clone SDmet64 16S ribosomal RNA gene	partial sequence	uncultured rumen methanogen	Sika deer rumen	2134	2134	0.85	0.0	97.22	1261	KC454134.1	=HYPERLINK("https://www.ncbi.nlm.nih.gov/nucleotide/KC454134.1?report=genbank&log$=nucltop&blast_rank=52&RID=Z6Z58KGW013","KC454134.1")
Uncultured archaeon clone Luo-42 16S ribosomal RNA gene	partial sequence	uncultured archaeon	Pig feces	2134	2134	0.85	0.0	97.23	1260	HM573434.1	=HYPERLINK("https://www.ncbi.nlm.nih.gov/nucleotide/HM573434.1?report=genbank&log$=nucltop&blast_rank=53&RID=Z6Z58KGW013","HM573434.1")
Uncultured archaeon clone Luo-38 16S ribosomal RNA gene	partial sequence	uncultured archaeon	Pig feces	2134	2134	0.85	0.0	97.23	1260	HM573430.1	=HYPERLINK("https://www.ncbi.nlm.nih.gov/nucleotide/HM573430.1?report=genbank&log$=nucltop&blast_rank=54&RID=Z6Z58KGW013","HM573430.1")
Uncultured archaeon clone Luo-37 16S ribosomal RNA gene	partial sequence	uncultured archaeon	Pig feces	2134	2134	0.85	0.0	97.23	1259	HM573429.1	=HYPERLINK("https://www.ncbi.nlm.nih.gov/nucleotide/HM573429.1?report=genbank&log$=nucltop&blast_rank=55&RID=Z6Z58KGW013","HM573429.1")
Uncultured methanogenic archaeon clone Oran-Met168 16S ribosomal RNA gene	partial sequence	uncultured methanogenic archaeon	Zoo captive orangutan colon	2130	2130	0.85	0.0	97.15	1261	JN192499.1	=HYPERLINK("https://www.ncbi.nlm.nih.gov/nucleotide/JN192499.1?report=genbank&log$=nucltop&blast_rank=56&RID=Z6Z58KGW013","JN192499.1")
Uncultured methanogenic archaeon clone Oran-Met126 16S ribosomal RNA gene	partial sequence	uncultured methanogenic archaeon	Zoo captive orangutan colon	2130	2130	0.85	0.0	97.15	1261	JN192493.1	=HYPERLINK("https://www.ncbi.nlm.nih.gov/nucleotide/JN192493.1?report=genbank&log$=nucltop&blast_rank=57&RID=Z6Z58KGW013","JN192493.1")
Uncultured methanogenic archaeon clone Oran-Met122 16S ribosomal RNA gene	partial sequence	uncultured methanogenic archaeon	Zoo captive orangutan colon	2130	2130	0.85	0.0	97.15	1261	JN192492.1	=HYPERLINK("https://www.ncbi.nlm.nih.gov/nucleotide/JN192492.1?report=genbank&log$=nucltop&blast_rank=58&RID=Z6Z58KGW013","JN192492.1")
Uncultured methanogenic archaeon clone Oran-Met083 16S ribosomal RNA gene	partial sequence	uncultured methanogenic archaeon	Zoo captive orangutan colon	2130	2130	0.85	0.0	97.15	1261	JN192485.1	=HYPERLINK("https://www.ncbi.nlm.nih.gov/nucleotide/JN192485.1?report=genbank&log$=nucltop&blast_rank=59&RID=Z6Z58KGW013","JN192485.1")
Uncultured methanogenic archaeon clone Oran-Met034 16S ribosomal RNA gene	partial sequence	uncultured methanogenic archaeon	Zoo captive orangutan colon	2130	2130	0.85	0.0	97.15	1261	JN192474.1	=HYPERLINK("https://www.ncbi.nlm.nih.gov/nucleotide/JN192474.1?report=genbank&log$=nucltop&blast_rank=60&RID=Z6Z58KGW013","JN192474.1")
Uncultured methanogenic archaeon clone Oran-Met027 16S ribosomal RNA gene	partial sequence	uncultured methanogenic archaeon	Zoo captive orangutan colon	2130	2130	0.85	0.0	97.15	1261	JN192472.1	=HYPERLINK("https://www.ncbi.nlm.nih.gov/nucleotide/JN192472.1?report=genbank&log$=nucltop&blast_rank=61&RID=Z6Z58KGW013","JN192472.1")
Uncultured rumen methanogen clone SDmet111 16S ribosomal RNA gene	partial sequence	uncultured rumen methanogen	Sika deer rumen	2128	2128	0.85	0.0	97.15	1261	KC454175.1	=HYPERLINK("https://www.ncbi.nlm.nih.gov/nucleotide/KC454175.1?report=genbank&log$=nucltop&blast_rank=62&RID=Z6Z58KGW013","KC454175.1")
Uncultured rumen methanogen clone SDmet65 16S ribosomal RNA gene	partial sequence	uncultured rumen methanogen	Sika deer rumen	2128	2128	0.85	0.0	97.15	1261	KC454135.1	=HYPERLINK("https://www.ncbi.nlm.nih.gov/nucleotide/KC454135.1?report=genbank&log$=nucltop&blast_rank=63&RID=Z6Z58KGW013","KC454135.1")
Uncultured methanogenic archaeon clone 18 16S ribosomal RNA gene	partial sequence	uncultured methanogenic archaeon	Goat rumen	2128	2128	0.87	0.0	96.43	1297	DQ402026.2	=HYPERLINK("https://www.ncbi.nlm.nih.gov/nucleotide/DQ402026.2?report=genbank&log$=nucltop&blast_rank=64&RID=Z6Z58KGW013","DQ402026.2")
Uncultured methanogenic archaeon clone Oran-Met118 16S ribosomal RNA gene	partial sequence	uncultured methanogenic archaeon	Zoo captive orangutan colon	2124	2124	0.85	0.0	97.07	1261	JN192490.1	=HYPERLINK("https://www.ncbi.nlm.nih.gov/nucleotide/JN192490.1?report=genbank&log$=nucltop&blast_rank=65&RID=Z6Z58KGW013","JN192490.1")
Uncultured methanogenic archaeon clone Oran-Met036 16S ribosomal RNA gene	partial sequence	uncultured methanogenic archaeon	Zoo captive orangutan colon	2122	2122	0.85	0.0	97.07	1260	JN192475.1	=HYPERLINK("https://www.ncbi.nlm.nih.gov/nucleotide/JN192475.1?report=genbank&log$=nucltop&blast_rank=66&RID=Z6Z58KGW013","JN192475.1")
Uncultured archaeon clone Luo-23 16S ribosomal RNA gene	partial sequence	uncultured archaeon	Pig feces	2122	2122	0.85	0.0	97.07	1260	HM573415.1	=HYPERLINK("https://www.ncbi.nlm.nih.gov/nucleotide/HM573415.1?report=genbank&log$=nucltop&blast_rank=67&RID=Z6Z58KGW013","HM573415.1")
Uncultured methanogenic archaeon clone Oran-Met072 16S ribosomal RNA gene	partial sequence	uncultured methanogenic archaeon	Zoo captive orangutan colon	2119	2119	0.85	0.0	96.99	1261	JN192480.1	=HYPERLINK("https://www.ncbi.nlm.nih.gov/nucleotide/JN192480.1?report=genbank&log$=nucltop&blast_rank=68&RID=Z6Z58KGW013","JN192480.1")
Uncultured archaeon gene for 16S rRNA	partial sequence	clone: Cont77	Sheep rumen	2117	2117	0.85	0.0	96.92	1265	AB535294.1	=HYPERLINK("https://www.ncbi.nlm.nih.gov/nucleotide/AB535294.1?report=genbank&log$=nucltop&blast_rank=69&RID=Z6Z58KGW013","AB535294.1")
Uncultured archaeon clone LB12C01 16S ribosomal RNA gene	partial sequence	uncultured archaeon	Stored swine manure	2117	2117	0.85	0.0	96.99	1260	JX110154.1	=HYPERLINK("https://www.ncbi.nlm.nih.gov/nucleotide/JX110154.1?report=genbank&log$=nucltop&blast_rank=70&RID=Z6Z58KGW013","JX110154.1")
Uncultured archaeon clone Luo-18 16S ribosomal RNA gene	partial sequence	uncultured archaeon	Pig feces	2111	2111	0.85	0.0	96.91	1260	HM573410.1	=HYPERLINK("https://www.ncbi.nlm.nih.gov/nucleotide/HM573410.1?report=genbank&log$=nucltop&blast_rank=71&RID=Z6Z58KGW013","HM573410.1")
Uncultured archaeon clone UVM-H031 16S ribosomal RNA gene	partial sequence	uncultured archaeon	Cow rumen	2111	2111	0.85	0.0	96.91	1260	JF682919.1	=HYPERLINK("https://www.ncbi.nlm.nih.gov/nucleotide/JF682919.1?report=genbank&log$=nucltop&blast_rank=72&RID=Z6Z58KGW013","JF682919.1")
Uncultured euryarchaeote clone LGMJN35 16S ribosomal RNA gene	partial sequence	uncultured euryarchaeote	Rumen of Jinnan cattle	2111	2111	0.85	0.0	96.84	1265	EF055524.1	=HYPERLINK("https://www.ncbi.nlm.nih.gov/nucleotide/EF055524.1?report=genbank&log$=nucltop&blast_rank=73&RID=Z6Z58KGW013","EF055524.1")
Uncultured methanogenic archaeon clone Oran-Met121 16S ribosomal RNA gene	partial sequence	uncultured methanogenic archaeon	Zoo captive orangutan colon	2108	2108	0.85	0.0	96.83	1261	JN192491.1	=HYPERLINK("https://www.ncbi.nlm.nih.gov/nucleotide/JN192491.1?report=genbank&log$=nucltop&blast_rank=74&RID=Z6Z58KGW013","JN192491.1")
Uncultured methanogenic archaeon clone Oran-Met098 16S ribosomal RNA gene	partial sequence	uncultured methanogenic archaeon	Zoo captive orangutan colon	2108	2108	0.85	0.0	96.83	1261	JN192487.1	=HYPERLINK("https://www.ncbi.nlm.nih.gov/nucleotide/JN192487.1?report=genbank&log$=nucltop&blast_rank=75&RID=Z6Z58KGW013","JN192487.1")
Uncultured archaeon clone UVM-H174 16S ribosomal RNA gene	partial sequence	uncultured archaeon	Cow rumen	2106	2106	0.85	0.0	96.83	1260	JF683053.1	=HYPERLINK("https://www.ncbi.nlm.nih.gov/nucleotide/JF683053.1?report=genbank&log$=nucltop&blast_rank=76&RID=Z6Z58KGW013","JF683053.1")
Uncultured archaeon clone W-Rhino21 16S ribosomal RNA gene	partial sequence	uncultured archaeon	White rhinoceros feces	2104	2104	0.84	0.0	97.26	1244	JX833586.1	=HYPERLINK("https://www.ncbi.nlm.nih.gov/nucleotide/JX833586.1?report=genbank&log$=nucltop&blast_rank=77&RID=Z6Z58KGW013","JX833586.1")
Uncultured archaeon gene for 16S rRNA	partial sequence	clone: Cont29	Sheep rumen	2100	2100	0.85	0.0	96.75	1259	AB535246.1	=HYPERLINK("https://www.ncbi.nlm.nih.gov/nucleotide/AB535246.1?report=genbank&log$=nucltop&blast_rank=78&RID=Z6Z58KGW013","AB535246.1")
Uncultured methanogenic archaeon clone UG3_103 16S ribosomal RNA gene	partial sequence	uncultured methanogenic archaeon	Cow rumen	2100	2100	0.85	0.0	96.68	1265	HM216956.1	=HYPERLINK("https://www.ncbi.nlm.nih.gov/nucleotide/HM216956.1?report=genbank&log$=nucltop&blast_rank=79&RID=Z6Z58KGW013","HM216956.1")
Uncultured archaeon gene for 16S rRNA	partial sequence	clone: CNSL77	Sheep rumen	2095	2095	0.85	0.0	96.67	1259	AB535386.1	=HYPERLINK("https://www.ncbi.nlm.nih.gov/nucleotide/AB535386.1?report=genbank&log$=nucltop&blast_rank=80&RID=Z6Z58KGW013","AB535386.1")
Uncultured archaeon gene for 16S rRNA	partial sequence	clone: CNSL12	Sheep rumen	2095	2095	0.85	0.0	96.67	1259	AB535321.1	=HYPERLINK("https://www.ncbi.nlm.nih.gov/nucleotide/AB535321.1?report=genbank&log$=nucltop&blast_rank=81&RID=Z6Z58KGW013","AB535321.1")
Uncultured archaeon gene for 16S rRNA	partial sequence	clone: Cont15	Sheep rumen	2095	2095	0.85	0.0	96.67	1259	AB535232.1	=HYPERLINK("https://www.ncbi.nlm.nih.gov/nucleotide/AB535232.1?report=genbank&log$=nucltop&blast_rank=82&RID=Z6Z58KGW013","AB535232.1")
Uncultured archaeon gene for 16S rRNA	partial sequence	clone: Cont11	Sheep rumen	2095	2095	0.85	0.0	96.67	1259	AB535228.1	=HYPERLINK("https://www.ncbi.nlm.nih.gov/nucleotide/AB535228.1?report=genbank&log$=nucltop&blast_rank=83&RID=Z6Z58KGW013","AB535228.1")
Uncultured methanogenic archaeon clone BC-SZ05 16S ribosomal RNA gene	partial sequence	uncultured methanogenic archaeon	fecal samples from captive zoo camels	2095	2095	0.85	0.0	96.67	1259	HQ659027.1	=HYPERLINK("https://www.ncbi.nlm.nih.gov/nucleotide/HQ659027.1?report=genbank&log$=nucltop&blast_rank=84&RID=Z6Z58KGW013","HQ659027.1")
Uncultured archaeon clone UVM-J049 16S ribosomal RNA gene	partial sequence	uncultured archaeon	Cow rumen	2095	2095	0.85	0.0	96.67	1260	JF683115.1	=HYPERLINK("https://www.ncbi.nlm.nih.gov/nucleotide/JF683115.1?report=genbank&log$=nucltop&blast_rank=85&RID=Z6Z58KGW013","JF683115.1")
Uncultured archaeon clone Luo-55 16S ribosomal RNA gene	partial sequence	uncultured archaeon	Pig feces	2093	2093	0.78	0.0	99.31	1261	HM573447.1	=HYPERLINK("https://www.ncbi.nlm.nih.gov/nucleotide/HM573447.1?report=genbank&log$=nucltop&blast_rank=86&RID=Z6Z58KGW013","HM573447.1")
Uncultured euryarchaeote clone 8 16S ribosomal RNA gene	partial sequence	uncultured euryarchaeote	Swine manure	2091	2091	0.83	0.0	97.40	1228	HM210850.1	=HYPERLINK("https://www.ncbi.nlm.nih.gov/nucleotide/HM210850.1?report=genbank&log$=nucltop&blast_rank=87&RID=Z6Z58KGW013","HM210850.1")
Uncultured archaeon gene for 16S rRNA	partial sequence	clone: CNSL49	Sheep rumen	2089	2089	0.85	0.0	96.59	1259	AB535358.1	=HYPERLINK("https://www.ncbi.nlm.nih.gov/nucleotide/AB535358.1?report=genbank&log$=nucltop&blast_rank=88&RID=Z6Z58KGW013","AB535358.1")
Uncultured archaeon gene for 16S rRNA	partial sequence	clone: Cont91	Sheep rumen	2089	2089	0.85	0.0	96.59	1260	AB535308.1	=HYPERLINK("https://www.ncbi.nlm.nih.gov/nucleotide/AB535308.1?report=genbank&log$=nucltop&blast_rank=89&RID=Z6Z58KGW013","AB535308.1")
Uncultured archaeon gene for 16S rRNA	partial sequence	clone: Cont45	Sheep rumen	2089	2089	0.85	0.0	96.59	1259	AB535262.1	=HYPERLINK("https://www.ncbi.nlm.nih.gov/nucleotide/AB535262.1?report=genbank&log$=nucltop&blast_rank=90&RID=Z6Z58KGW013","AB535262.1")
Uncultured archaeon gene for 16S rRNA	partial sequence	clone: Cont30	Sheep rumen	2089	2089	0.85	0.0	96.59	1259	AB535247.1	=HYPERLINK("https://www.ncbi.nlm.nih.gov/nucleotide/AB535247.1?report=genbank&log$=nucltop&blast_rank=91&RID=Z6Z58KGW013","AB535247.1")
Uncultured euryarchaeote clone LGMJN38 16S ribosomal RNA gene	partial sequence	uncultured euryarchaeote	Rumen of Jinnan cattle	2089	2089	0.85	0.0	96.52	1265	EF055527.1	=HYPERLINK("https://www.ncbi.nlm.nih.gov/nucleotide/EF055527.1?report=genbank&log$=nucltop&blast_rank=92&RID=Z6Z58KGW013","EF055527.1")
Uncultured methanogenic archaeon clone Oran-Met135 16S ribosomal RNA gene	partial sequence	uncultured methanogenic archaeon	Zoo captive orangutan colon	2085	2085	0.85	0.0	96.51	1261	JN192495.1	=HYPERLINK("https://www.ncbi.nlm.nih.gov/nucleotide/JN192495.1?report=genbank&log$=nucltop&blast_rank=93&RID=Z6Z58KGW013","JN192495.1")
Uncultured methanogenic archaeon clone HZ-22 16S ribosomal RNA gene	partial sequence	uncultured methanogenic archaeon	Hoatzin (bird)	2084	2084	0.85	0.0	96.44	1265	EU547219.1	=HYPERLINK("https://www.ncbi.nlm.nih.gov/nucleotide/EU547219.1?report=genbank&log$=nucltop&blast_rank=94&RID=Z6Z58KGW013","EU547219.1")
Uncultured archaeon clone AP9-131 16S ribosomal RNA gene	partial sequence	uncultured archaeon	Vicugna pacos forestomach (alpaca)	2080	2080	0.85	0.0	96.44	1261	JF302565.1	=HYPERLINK("https://www.ncbi.nlm.nih.gov/nucleotide/JF302565.1?report=genbank&log$=nucltop&blast_rank=95&RID=Z6Z58KGW013","JF302565.1")
Uncultured euryarchaeote clone 5 16S ribosomal RNA gene	partial sequence	uncultured euryarchaeote	Swine manure	2080	2080	0.83	0.0	97.24	1228	HM210847.1	=HYPERLINK("https://www.ncbi.nlm.nih.gov/nucleotide/HM210847.1?report=genbank&log$=nucltop&blast_rank=96&RID=Z6Z58KGW013","HM210847.1")
Uncultured rumen methanogen clone BBC-10 16S ribosomal RNA gene	partial sequence	uncultured rumen methanogen	Rumen of water buffalos fed on 45% corn	2074	2074	0.85	0.0	96.36	1261	JF951762.1	=HYPERLINK("https://www.ncbi.nlm.nih.gov/nucleotide/JF951762.1?report=genbank&log$=nucltop&blast_rank=97&RID=Z6Z58KGW013","JF951762.1")
Uncultured archaeon clone AP4-285 16S ribosomal RNA gene	partial sequence	uncultured archaeon	Vicugna pacos forestomach (alpaca)	2074	2074	0.85	0.0	96.36	1261	JF302093.1	=HYPERLINK("https://www.ncbi.nlm.nih.gov/nucleotide/JF302093.1?report=genbank&log$=nucltop&blast_rank=98&RID=Z6Z58KGW013","JF302093.1")
Uncultured Methanosphaera sp. clone MT2_15 16S ribosomal RNA gene	partial sequence	uncultured Methanosphaera sp.	Cow rumen	2069	2069	0.85	0.0	96.28	1262	KX787756.1	=HYPERLINK("https://www.ncbi.nlm.nih.gov/nucleotide/KX787756.1?report=genbank&log$=nucltop&blast_rank=99&RID=Z6Z58KGW013","KX787756.1")
Uncultured methanogenic archaeon clone Oran-Met165 16S ribosomal RNA gene	partial sequence	uncultured methanogenic archaeon	Zoo captive orangutan colon	2069	2069	0.85	0.0	96.27	1261	JN192498.1	=HYPERLINK("https://www.ncbi.nlm.nih.gov/nucleotide/JN192498.1?report=genbank&log$=nucltop&blast_rank=100&RID=Z6Z58KGW013","JN192498.1")
