# Supplementary material for: Candidatus Methanosphaera massiliense sp. nov., a methanogenic archaeal species found in a human fecal sample and prevalent in pigs and red kangaroos
Source: Microbiol Spectr. 2024 Jan 8;12(2):e05141-22. doi: 10.1128/spectrum.05141-22 (PMC10845953; doi:10.1128/spectrum.05141-22)
Supplement: Table S3 — Methanogen genomes used in this study. [file spectrum.05141-22-s0007.xlsx]

## Sheet: Legend
Table S3: Methanogens genomes used in this study.
This is a list a methanogens genomes used in this study including Id sample, species name, sample source, genome size, dDDH with its confidence interval with Candidatus Methanosphaera massiliense genome, G+C content difference with Candidatus Methanosphaera massiliense genome and accession numbers.

## Sheet: Table S3
ID. sample	Species	Name	Source	Genome size (pb)	dDDH (d0, in %)	C.I. (d0, in %)	dDDH (d4, in %)	C.I. (d4, in %)	dDDH (d6, in %)	C.I. (d6, in %)	G+C content difference (in %)	Accession number	Accession source
BB6	Candidatus Methanosphaera massiliense	Candidatus Methanosphaera massiliense BB6	Human	1785773	/	/	/	/	/	/	/	JARBXM000000000	https://www.ncbi.nlm.nih.gov/Traces/wgs/CAJE01?display=proteins&page=1
GCA_900322125	Methanosphaera sp900322125	Methanosphaera sp900322125_RUG761	Bovine	1638250	76.6	[72.7 - 80.2]	94.9	[93.3 - 96.2]	82.5	[79.2 - 85.4]	0.54	GCA_900322125	https://www.ncbi.nlm.nih.gov/assembly/GCA_900322125.1/
GUT_GENOME283178	Methanosphaera sp900322125	Methanosphaera sp900322125_Mb5	Human	1759917	92.4	[89.6 - 94.6]	93.3	[91.4 - 94.8]	94.8	[92.8 - 96.2]	0.12	N/A	Supplementary data Chibani et al., 2022
GCA_003266175	Methanosphaera sp002509095	Methanosphaera sp002509095_SHI1033	Sheep	1496666	71	[67.0 - 74.6]	74.4	[71.4 - 77.2]	74	[70.6 - 77.2]	0.25	GCA_003266175	https://www.ncbi.nlm.nih.gov/assembly/GCA_003266175.1/
GCA_000308215.1	Methanomassiliicoccus luminyensis	Methanomassiliicoccus luminyensis B10	Human	2620233	12.5	[9.8 - 15.7]	51.7	[49.0 - 54.4]	12.9	[10.6 - 15.6]	30.8	GCA_000308215.1	https://www.ncbi.nlm.nih.gov/labs/gquery/all/?term=GCA_000308215.1
GUT_GENOME093728	Methanosphaera stadtmanae	Methanosphaera stadtmanae_	Human	892728	16	[13.0 - 19.5]	24.6	[22.3 - 27.1]	16.1	[13.6 - 19.1]	0.19	N/A	Supplementary data Chibani et al., 2022
GUT_GENOME093560	Methanosphaera stadtmanae	Methanosphaera stadtmanae_	Human	1151526	17.9	[14.8 - 21.4]	23.7	[21.4 - 26.1]	17.8	[15.1 - 20.7]	0.85	N/A	Supplementary data Chibani et al., 2022
GUT_GENOME086994	Methanosphaera stadtmanae	Methanosphaera stadtmanae_	Human	1137736	18	[14.9 - 21.5]	22.8	[20.5 - 25.2]	17.8	[15.1 - 20.8]	1.01	N/A	Supplementary data Chibani et al., 2022
GUT_GENOME234285	Methanosphaera stadtmanae	Methanosphaera stadtmanae_	Human	1220949	16.9	[13.9 - 20.4]	22.8	[20.5 - 25.2]	16.8	[14.3 - 19.8]	1.59	N/A	Supplementary data Chibani et al., 2022
GUT_GENOME067098	Methanosphaera stadtmanae	Methanosphaera stadtmanae_	Human	1227737	19.5	[16.3 - 23.1]	22.2	[19.9 - 24.6]	19	[16.3 - 22.0]	1.44	N/A	Supplementary data Chibani et al., 2022
GUT_GENOME186227	Methanosphaera stadtmanae	Methanosphaera stadtmanae_	Human	1277384	18.5	[15.4 - 22.0]	22.2	[20.0 - 24.7]	18.2	[15.5 - 21.2]	1.5	N/A	Supplementary data Chibani et al., 2022
GUT_GENOME236126	Methanosphaera stadtmanae	Methanosphaera stadtmanae_	Human	1387517	19.8	[16.6 - 23.4]	21.7	[19.5 - 24.2]	19.2	[16.5 - 22.2]	1.94	N/A	Supplementary data Chibani et al., 2022
GUT_GENOME282731	Methanosphaera stadtmanae	Methanosphaera stadtmanae_	Human	1683306	19.3	[16.2 - 22.9]	21.6	[19.4 - 24.1]	18.8	[16.1 - 21.8]	1.93	N/A	Supplementary data Chibani et al., 2022
GUT_GENOME279890	Methanosphaera stadtmanae	Methanosphaera stadtmanae_	Human	1064695	21.3	[18.1 - 24.9]	21.4	[19.1 - 23.8]	20.4	[17.7 - 23.5]	1.43	N/A	Supplementary data Chibani et al., 2022
GCA_000016525.1	Methanobrevibacter smithii	Methanobrevibacter smithii ATCC 35061; DSMZ 861	Human	1853160	12.7	[10.0 - 15.9]	21.4	[19.1 - 23.8]	13.1	[10.7 - 15.8]	1.41	GCA_000016525.1	https://www.ncbi.nlm.nih.gov/data-hub/genome/GCF_000016525.1/
GUT_GENOME132206	Methanosphaera stadtmanae	Methanosphaera stadtmanae_DSM3091	Human	1767462	23.6	[20.3 - 27.2]	21.2	[19.0 - 23.6]	22.1	[19.3 - 25.2]	2.04	N/A	Supplementary data Chibani et al., 2022
GCF_902384015.1	Methanosphaera stadtmanae	Methanosphaera stadtmanae isolate MGYG-HGUT-02164	Human	1767403	23.6	[20.3 - 27.2]	21.2	[19.0 - 23.6]	22.1	[19.3 - 25.2]	2.04	GCF_902384015.1	https://www.ncbi.nlm.nih.gov/assembly/GCF_902384015.1
GUT_GENOME143494	Methanosphaera stadtmanae	Methanosphaera stadtmanae_	Human	1767512	23.6	[20.3 - 27.2]	21.2	[19.0 - 23.6]	22.1	[19.3 - 25.2]	2.04	N/A	Supplementary data Chibani et al., 2022
GUT_GENOME105688	Methanosphaera stadtmanae	Methanosphaera stadtmanae_	Human	950857	22.6	[19.3 - 26.3]	21.1	[18.9 - 23.5]	21.4	[18.6 - 24.5]	2.25	N/A	Supplementary data Chibani et al., 2022
GUT_GENOME265980	Methanosphaera stadtmanae	Methanosphaera stadtmanae_	Human	1610056	18.9	[15.7 - 22.4]	21.1	[18.9 - 23.6]	18.4	[15.7 - 21.4]	1.07	N/A	Supplementary data Chibani et al., 2022
GCF_001729965	Methanosphaera sp001729965	Methanosphaera sp001729965_WGK6	Western Grey Kangaroo	1729155	27.8	[24.4 - 31.4]	21.1	[18.9 - 23.5]	25.2	[22.3 - 28.3]	1.98	GCF_001729965	https://www.ncbi.nlm.nih.gov/assembly/GCF_001729965.1/
GCF_003265405	Methanosphaera stadtmanae	Methanosphaera stadtmanae_PA5	Human	1701400	23.1	[19.8 - 26.7]	21.1	[18.9 - 23.5]	21.7	[18.9 - 24.8]	2.06	GCF_003265405	https://www.ncbi.nlm.nih.gov/assembly/GCF_003265405.1/
GUT_GENOME143193	Methanosphaera stadtmanae	Methanosphaera stadtmanae_	Human	1710381	23.1	[19.8 - 26.7]	21.1	[18.9 - 23.5]	21.7	[18.9 - 24.8]	2.06	N/A	Supplementary data Chibani et al., 2022
GUT_GENOME265890	Methanosphaera stadtmanae	Methanosphaera stadtmanae_	Human	1649041	23.4	[20.1 - 27.1]	21	[18.8 - 23.5]	22	[19.2 - 25.1]	2.21	N/A	Supplementary data Chibani et al., 2022
GCA_003266085	Methanosphaera stadtmanae	Methanosphaera stadtmanae_DEW79	Human	1594581	23.4	[20.1 - 27.0]	21	[18.7 - 23.4]	22	[19.2 - 25.0]	2.08	GCA_003266085	https://www.ncbi.nlm.nih.gov/assembly/GCA_003266085.1/
GUT_GENOME270573	Methanosphaera stadtmanae	Methanosphaera stadtmanae_	Human	1521619	17.2	[14.1 - 20.7]	20.9	[18.6 - 23.3]	17	[14.4 - 19.9]	2.46	N/A	Supplementary data Chibani et al., 2022
GUT_GENOME270743	Methanosphaera stadtmanae	Methanosphaera stadtmanae_	Human	1605756	23.2	[19.9 - 26.8]	20.8	[18.6 - 23.2]	21.8	[19.0 - 24.8]	2.2	N/A	Supplementary data Chibani et al., 2022
GCA_000007065.1	Methanosarcina mazei	Methanosarcina mazei Go1	Environment	4096345	12.5	[9.8 - 15.8]	20.5	[18.2 - 22.9]	12.9	[10.6 - 15.7]	11.81	GCA_000007065.1	https://www.ncbi.nlm.nih.gov/data-hub/genome/GCF_000007065.1/
GUT_GENOME273277	Methanosphaera cuniculi	Methanosphaera cuniculi_Ms_c1	Human	1671540	15.7	[12.8 - 19.2]	20.5	[18.3 - 22.9]	15.7	[13.2 - 18.6]	1.7	N/A	Supplementary data Chibani et al., 2022
GCA_003149675	Methanosphaera cuniculi	Methanosphaera cuniculi_DSM4103	Rabbit	1881477	16.1	[13.1 - 19.6]	20.4	[18.1 - 22.8]	16	[13.5 - 19.0]	1.59	GCA_003149675	https://www.ncbi.nlm.nih.gov/assembly/GCF_003149675.1/
GUT_GENOME280023	Methanosphaera cuniculi	Methanosphaera cuniculi_Ms_c2	Human	1724618	15.8	[12.8 - 19.2]	20.1	[17.9 - 22.5]	15.8	[13.2 - 18.7]	1.75	N/A	Supplementary data Chibani et al., 2022
GCA_002287195	Methanosphaera cuniculi	Methanosphaera cuniculi_Strain 1R-7	Rabbit	1928201	16.1	[13.1 - 19.6]	20.1	[17.9 - 22.5]	16	[13.5 - 18.9]	1.65	GCA_002287195	https://www.ncbi.nlm.nih.gov/assembly/GCF_002287195.1/
GCF_003268005	Methanosphaera sp003268005	Methanosphaera sp003268005_Methanosphaera sp. BMS	Bovine	2868093	14.4	[11.6 - 17.8]	20	[17.8 - 22.5]	14.6	[12.2 - 17.5]	3.26	GCF_003268005	https://www.ncbi.nlm.nih.gov/assembly/GCF_003268005.1/
GCA_003266145	Methanosphaera sp003266145	Methanosphaera sp003266145_SHI613	Sheep	1859798	15.3	[12.4 - 18.8]	19.7	[17.5 - 22.1]	15.4	[12.9 - 18.3]	3.33	GCA_003266145	https://www.ncbi.nlm.nih.gov/assembly/GCA_003266145.1/
GCA_003266105	Methanosphaera sp003266105	Methanosphaera sp003266105_rholeuAM6	Bovine	1935828	15.7	[12.8 - 19.1]	18.4	[16.3 - 20.8]	15.6	[13.1 - 18.5]	3.24	GCA_003266105	https://www.ncbi.nlm.nih.gov/assembly/GCA_003266105.1/
GCA_003266065	Methanosphaera sp003266065	Methanosphaera sp003266065_rholeuAM130	Bovine	2057527	13.1	[10.4 - 16.4]	18.4	[16.3 - 20.8]	13.4	[11.1 - 16.2]	5.15	GCA_003266065	https://www.ncbi.nlm.nih.gov/assembly/GCA_003266065.1/
GCA_003266075	Methanosphaera sp003266075	Methanosphaera sp003266075_rholeuAM74	Bovine	2004016	13.3	[10.6 - 16.6]	18.4	[16.3 - 20.8]	13.6	[11.2 - 16.4]	5.85	GCA_003266075	https://www.ncbi.nlm.nih.gov/assembly/GCA_003266075.1/
GCA_003266165	Methanosphaera sp003266165	Methanosphaera sp003266165_rholeuAM270	Bovine	1763900	13.2	[10.4 - 16.5]	17.3	[15.2 - 19.6]	13.5	[11.1 - 16.2]	5.58	GCA_003266165	https://www.ncbi.nlm.nih.gov/assembly/GCA_003266165.1/
