# Supplementary material for: Candidatus Methanosphaera massiliense sp. nov., a methanogenic archaeal species found in a human fecal sample and prevalent in pigs and red kangaroos
Source: Microbiol Spectr. 2024 Jan 8;12(2):e05141-22. doi: 10.1128/spectrum.05141-22 (PMC10845953; doi:10.1128/spectrum.05141-22)
Supplement: Table S4 — Data for pH susceptibility testing, antibiotic susceptibility testing, and substrate affinity testing. [file spectrum.05141-22-s0008.xlsx]

## Sheet: Legend
Table S4: Data and graphs for growth follow-up, pH susceptibility testing, antibiotic susceptibility testing and substrate affinity testing of Ca. M. massiliense.
Interpretation of these data is available in the results section.

## Sheet: Growth follow-up
Methane detection (Area Under the Curve - AUC ; molar concentration M, mol/L)								Optical density (OD)
T0 (D0)	1	2	3	Average	Standard deviation	Control		T0 (D0)	1	2	3	Average	Standard deviation	Control
H2	/	/	/	/	/	/		OD	0	0	0	0	0	0
CH4 (AUC)	/	/	/	/	/	/
CH4 (M)	0	0	0	0	0	0
CO2	603352	1118676	1203143	975057	324665	1121104
T2 (D2)	1	2	3	Average	Standard deviation	Control		T2 (D2)	1	2	3	Average	Standard deviation	Control
H2	/	/	/	/	/	/		OD	0.03	0.04	0.04	0.0366667	0.0057735	/
CH4 (AUC)	139803	209861	138560	162741	40811.6	/
CH4 (M)	1.27647e-06	1.41228e-06	1.27406e-06	1.32093e-06	7.91147e-08	/
CO2	1136573	1563059	1177419	1.29235e+06	235328	890212
T3 (D5)	1	2	3	Average	Standard deviation	Control		T3 (D5)	1	2	3	Average	Standard deviation	Control
H2	/	/	/	/	/	/		OD	0.18	0.14	0.11	0.143333	0.0351188	/
CH4 (AUC)	2936669	1898828	2111323	2.31561e+06	548249	/
CH4 (M)	6.69829e-06	4.6864e-06	5.09833e-06	5.49434e-06	1.0628e-06	/
CO2	1796256	1309732	1315211	1473733	279327	1110827
T4 (D7)	1	2	3	Average	Standard deviation	Control		T4 (D7)	1	2	3	Average	Standard deviation	Control
H2	/	/	/	/	/	/		OD	0.24	0.17	0.15	0.186667	0.0472582	/
CH4 (AUC)	7195181	5397281	6339634	6.3107e+06	899299	/
CH4 (M)	1.49536e-05	1.14683e-05	1.32951e-05	1.3239e-05	1.74332e-06	/
CO2	6388367	3659797	5131829	5.06e+06	1.3657e+06	35805
Day	Methane (CH4) average molar concentration (M, mol/L) at T2	Standard deviation	Optical density average	Standard deviation2
D0	0	0	0	0
D2	1.32093e-06	7.91147e-08	0.0366667	0.0057735
D5	5.49434e-06	1.0628e-06	0.143333	0.0351188
D7	1.3239e-05	1.74332e-06	0.186667	0.0472582

## Sheet: Histograms
pH	Methane (CH4) average molar concentration (M, mol/L) at T2	Standard deviation
pH 2	0	0
pH 4	0	0
pH 6	1.4633e-05	5.5557e-07
pH 7.3	1.29263e-05	1.73318e-06
pH 8	0	0
pH 10	0	0
Controls	0	0
Antibiotic	Methane (CH4) average molar concentration (M, mol/L) at T2	Standard deviation
Amoxicillin 100 mg/L	9.31105e-06	8.60263e-07
Imipenem 100 mg/L	1.15624e-05	7.99439e-07
Metronidazole 1 mg/L	0	0
Fusidic acid 4 mg/L	1.00713e-05	1.48713e-08
Bacitracin 4 mg/L	1.12665e-05	9.69145e-07
Chloramphenicol 4mg/L	0	0
Controls	0	0
Substrate	Methane (CH4) average molar concentration (M, mol/L) at T2	Standard deviation
GG medium	1.1661e-05	8.36823e-07
Methanol + H2	9.66268e-06	9.02457e-07
Methanol + Ethanol	8.96175e-06	2.40472e-06
Methanol	2.01119e-06	2.74854e-07
Acetate	0	0
Formate	0	0
Ethanol	0	0
Ethanol + H2	0	0
H2 + CO2	0	0
No substrate	0	0

## Sheet: pH range test
Methane detection (Area Under the Curve - AUC ; molar concentration M, mol/L)
pH 2
T0	1	2	Average	Standard deviation	Control		T2	1	2	3	4	Control
H2	/	/	/	/	/		H2	/	/	/	/	/
CH4	/	/	/	/	/		CH4 (AUC)	/	/	/	/	/
CO2	37347	34622	35984.5	1926.87	35805		CH4 (M)	0	0	0	0	0
							CO2	956908	1328267	1.14259e+06	262590	1323733
pH 4
T0	1	2	Average	Standard deviation	Control		T2	1	2	3	4	Control
H2	/	/	/	/	/		H2	/	/	/	/	/
CH4	/	/	/	/	/		CH4 (AUC)	/	/	/	/	/
CO2	28156	31016	29586	2022.33	55505		CH4 (M)	0	0	0	0	0
							CO2	1341511	1150493			1542884
pH 6
T0	1	2	Average	Standard deviation	Control		T2	1	2	Average	Standard deviation	Control		Subculture	1	2	Average	Standard deviation	Control
H2	/	/	/	/	/		H2	/	/	/	/	/		H2	/	/	/	/	/
CH4	/	/	/	/	/		CH4 (AUC)	6827160	7232463	7.02981e+06	286592	/		CH4 (AUC)	4134536	7545923	5.84023e+06	2.41221e+06	/
CO2	368448	362017	365232	4547.4	385419		CH4 (M)	1.42401e-05	1.50258e-05	1.4633e-05	5.5557e-07	0		CH4 (M)	9.0204e-06	1.56335e-05	1.23269e-05	4.67617e-06	0
							CO2	3528799	3871858	3.70033e+06	242579	1343573		CO2	1389258	4573234	2981246	2.25141e+06	1193165
pH 7.3 (reference condition)
T0	1	2	Average	Standard deviation	Control		T2	1	2	Average	Standard deviation	Control		Subculture	1	2	Average	Standard deviation	Control
H2	/	/	/	/	/		H2	/	/	/	/	/		H2	/	/	/	/	/
CH4	/	/	/	/	/		CH4 (AUC)	5517182	6781584	6149383	894067	/		CH4 (AUC)	6766802	5538686	6152744	868409	/
CO2	34282	34282	34282	0	25997		CH4 (M)	1.17007e-05	1.41518e-05	1.29263e-05	1.73318e-06	/		CH4 (M)	1.41231e-05	1.17424e-05	1.29328e-05	1.68344e-06	0
							CO2	2486561	2607909	2547235	85806	1116597		CO2	3480813	400283	1940548	2.17826e+06	1880550
pH 8
T0	1	2	Average	Standard deviation	Control		T2	1	2	Average	Standard deviation	Control
H2	/	/	/	/	/		H2	/	/	/	/	/
CH4	/	/	/	/	/		CH4 (AUC)	/	/	/	/	/
CO2	24148	23732	23940	294.156	24097		CH4 (M)	0	0	0	0	0
							CO2	1319415	1185979	1252697	94353.5	1241833
pH 10
T0	1	2	Average	Standard deviation	Control		T2	1	2	Average	Standard deviation	Control
H2	/	/	/	/	/		H2	/	/	/	/	/
CH4	/	/	/	/	/		CH4 (AUC)	/	/	/	/	/
CO2	22260	24198	23229	1370.37	22505		CH4 (M)	0	0	0	0	0
							CO2	1494080	1332445	1.41326e+06	114293	1488804

## Sheet: Antibiotics susceptibility test
Methane detection (Area Under the Curve - AUC ; molar concentration M, mol/L)
Imipenem 100mg/L
T0	1	2	Average	Standard deviation	Control		T2	1	2	Average	Standard deviation	Control
H2	/	/	/	/	/		H2	/	/	/	/	/
CH4	/	/	/	/	/		CH4 (AUC)	5737455	5154243	5445849	412393	/
CO2	1072926	1110997	1.09196e+06	26920.3	1193615		CH4 (M)	1.21277e-05	1.09971e-05	1.15624e-05	7.99439e-07	0
							CO2	2867415	2382828	2.62512e+06	342655	1171986
Amoxicillin 100 mg/L
T0	1	2	Average	Standard deviation	Control		T2	1	2	Average	Standard deviation	Control
H2	/	/	/	/	/		H2	/	/	/	/	/
CH4	/	/	/	/	/		CH4 (AUC)	3970677	4598262	4.28447e+06	443770	/
CO2	790416	862780	826598	51169.1	882154		CH4 (M)	8.70275e-06	9.91935e-06	9.31105e-06	8.60263e-07	0
							CO2	1532516	2063051	1.79778e+06	375145	427049
Metronidazole 1 mg/L
T0	1	2	Average	Standard deviation	Control		T2	1	2	Average	Standard deviation	Control
H2	/	/	/	/	/		H2	/	/	/	/	/
CH4	/	/	/	/	/		CH4 (AUC)	/	/	/	/	/
CO2	741148	757121	749134	11294.6	392864		CH4 (M)	0	0	0	0	0
							CO2	472000	414098	443049	40942.9	481190
Fusidic acid 4 mg/L
T0	1	2	Average	Standard deviation	Control		T2	1	2	Average	Standard deviation	Control
H2	/	/	/	/	/		H2	/	/	/	/	/
CH4	/	/	/	/	/		CH4 (AUC)	4671205	4682054	4.67663e+06	7671.4	/
CO2	986462	834695	910578	107315	441559		CH4 (M)	1.00608e-05	1.00818e-05	1.00713e-05	1.48713e-08	0
							CO2	2082892	2077687	2.08029e+06	3680.49	404707
Bacitracin 4 mg/L
T0	1	2	Average	Standard deviation	Control		T2	1	2	Average	Standard deviation	Control
H2	/	/	/	/	/		H2	/	/	/	/	/
CH4	/	/	/	/	/		CH4 (AUC)	5646692	4939675	5.29318e+06	499937	/
CO2	1340434	1244085	1.29226e+06	68129	1309653		CH4 (M)	1.19518e-05	1.05812e-05	1.12665e-05	9.69145e-07	0
							CO2	2678429	2348336	2.51338e+06	233411	781360
Chloramphenicol 4 mg/L
T0	1	2	Average	Standard deviation	Control		T2	1	2	Average	Standard deviation	Control
H2	/	/	/	/	/		H2	/	/	/	/	/
CH4	/	/	/	/	/		CH4 (AUC)	/	/	/	/	/
CO2	1038410	1008150	1023280	21397.1	1088543		CH4 (M)	0	0	0	0	0
							CO2	1387162	1318531	1.35285e+06	48529.4	1148811

## Sheet: Substrate affinity test
Methane detection (Area Under the Curve - AUC ; molar concentration M, mol/L)
GG medium supplemented with Ethanol (contains acetate, formate, methanol, ethanol)
T0	1	2	3	Average	Standard deviation	Control		T2	1	2	3	Average	Standard deviation	Control
H2	/	/	/	/	/	/		H2	/	/	/	/	/	/
CH4	/	/	/	/	/	/		CH4 (AUC)	5683507	5803543	5003099	5.49672e+06	431678	/
CO2	776367	871910	701809	783362	85266	801641		CH4 (M)	1.20231e-05	1.22558e-05	1.07041e-05	1.1661e-05	8.36823e-07	0
								CO2	2241565	2257295	1985534	2.16146e+06	152563	501139
Methanol + H2
T0	1	2	3	Average	Standard deviation	Control		T2	1	2	3	Average	Standard deviation	Control
H2	150796	140615	144903	145438	5111.54	130860		H2	71503	121016	56860	83126.3	33620.3	162470
CH4	/	/	/	/	/	/		CH4 (AUC)	4881527	4553218	3962833	4.46586e+06	465536	/
CO2	2881584	2694791	2754622	2776999	95385.8	2705382		CH4 (M)	1.04685e-05	9.83203e-06	8.68755e-06	9.66268e-06	9.02457e-07	0
								CO2	4184232	4957370	3298545	4.14672e+06	830049	2805927
Methanol + Ethanol
T0	1	2	3	Average	Standard deviation	Control		T2	1	2	3	Average	Standard deviation	Control
H2	/	/	/	/	/	/		H2	/	/	/	/	/	/
CH4	/	/	/	/	/	/		CH4 (AUC)	2675761	4909594	4727496	4.10428e+06	1.24048e+06	/
CO2	457189	502260	476813	478754	22598.1	433771		CH4 (M)	6.19251e-06	1.05229e-05	1.01699e-05	8.96175e-06	2.40472e-06	0
								CO2	1912363	2990355	2908910	2603876	600251	713296
Methanol
T0	1	2	3	Average	Standard deviation	Control		T2	1	2	3	Average	Standard deviation	Control
H2	/	/	/	/	/	/		H2	/	/	/	/	/	/
CH4	/	/	/	/	/	/		CH4 (AUC)	614762	585717	355953	518811	141785	/
CO2	523379	487933	473881	495064	25507.9	432398		CH4 (M)	2.19719e-06	2.14089e-06	1.69548e-06	2.01119e-06	2.74854e-07	0
								CO2	1012390	933600	970286	972092	39426	886393
Acetate
T0	1	2	3	Average	Standard deviation	Control		T2	1	2	3	Average	Standard deviation	Control
H2	/	/	/	/	/	/		H2	/	/	/	/	/	/
CH4	/	/	/	/	/	/		CH4 (AUC)	/	/	/	/	/	/
CO2	222587	250488	213230	228768	19382.9	222224		CH4 (M)	0	0	0	0	0	0
								CO2	306972	391416	426204	374864	61315.1	325437
Formate
T0	1	2	3	Average	Standard deviation	Control		T2	1	2	3	Average	Standard deviation	Control
H2	/	/	/	/	/	/		H2	/	/	/	/	/	/
CH4	/	/	/	/	/	/		CH4 (AUC)	/	/	/	/	/	/
CO2	230422	259364	212167	233984	23799.3	263191		CH4 (M)	0	0	0	0	0	0
								CO2	687831	407349	507963	534381	142095	407349
Ethanol
T0	1	2	3	Average	Standard deviation	Control		T2	1	2	3	Average	Standard deviation	Control
H2	/	/	/	/	/	/		H2	/	/	/	/	/	/
CH4	/	/	/	/	/	/		CH4 (AUC)	/	/	/	/	/	/
CO2	296333	254866	342078	297759	43623.5	390814		CH4 (M)	0	0	0	0	0	0
								CO2	343863	487697	455646	429069	75510.4	427447
Ethanol + H2
T0	1	2	3	Average	Standard deviation	Control		T2	1	2	3	Average	Standard deviation	Control
H2	133609	124850	143041	133833	9097.57	127620		H2	104609	162359	158313	141760	32237.5	80851
CH4	/	/	/	/	/	/		CH4 (AUC)	/	/	/	/	/	/
CO2	2248934	2206629	2406832	2287465	105517	2354322		CH4 (M)	0	0	0	0	0	0
								CO2	1841745	2997681	2872825	2.57075e+06	634416	1636570
H2 + CO2
T0	1	2	3	Average	Standard deviation	Control		T2	1	2	3	Average	Standard deviation	Control
H2	150056	156431	141429	149305	7529.12	160929		H2	140381	144568	74489	119813	39307.2	117527
CH4	/	/	/	/	/	/		CH4 (AUC)	/	/	/	/	/	/
CO2	2822682	2900899	2618970	2.78085e+06	145545	2841852		CH4 (M)	0	0	0	0	0	0
								CO2	2540364	2654230	1351246	2.18195e+06	721657	2212075
No substrate
T0	1	2	3	Average	Standard deviation	Control		T2	1	2	3	Average	Standard deviation	Control
H2	/	/	/	/	/	/		H2	/	/	/	/	/	/
CH4	/	/	/	/	/	/		CH4 (AUC)	/	/	/	/	/	/
CO2	344378	311783	432009	362723	62177.1	381103		CH4 (M)	0	0	0	0	0	0
								CO2	571256	561723	490567	541182	44092.3	390110
