# Supplementary material for: Candidatus Methanosphaera massiliense sp. nov., a methanogenic archaeal species found in a human fecal sample and prevalent in pigs and red kangaroos
Source: Microbiol Spectr. 2024 Jan 8;12(2):e05141-22. doi: 10.1128/spectrum.05141-22 (PMC10845953; doi:10.1128/spectrum.05141-22)
Supplement: Table S5 — Testing specificity of the designed RT-PCR system for Ca. M. massiliense sp. nov. [file spectrum.05141-22-s0009.xlsx]

## Sheet: Legend
Table S5: Testing specificity of the designed RT-PCR system for Ca. M. massiliense sp.
The designed RT-PCR system was successfully tested for its specificity and a calibration curve was constructed.

## Sheet: RT-PCR testing
Methanogen species	RT-PCR all methanogens 16S rRNA (Ct value)	RT-PCR Methanosphaera massiliense CSUR Q7470 (Ct value)
Methanobrevibacter oralis CSUR Q5731	29.23	/
Methanobrevibacter oralis CSUR Q5731 (duplicate)	29.23	/
Methanobrevibacter smithii CSUR Q5488	17.68	/
Methanobrevibacter smithii CSUR Q5488 (duplicate)	17.53	/
Methanosphaera stadtmanae DSM 3091 (CSUR Q9634)	20.04	/
Methanosphaera stadtmanae DSM 3091 (CSUR Q9634) (duplicate)	19.94	/
Methanosphaera massiliense CSUR Q7470	18.03	21.53
Methanosphaera massiliense CSUR Q7470 (duplicate)	17.81	21.58
Negative control	/	/
Positive control	18.72	22.28

## Sheet: Calibration curve
Ct av.	39.77	37.76	33.53	29.87	26.4	X
CFU/ml	10000	100000	1000000	10000000	100000000	Y
Slope	Ordinate at the origin	Correlation coefficient
-6.13011e+06	2.27372e+08	0.595991
Enter Y to calculate X
X	3.77066e+07
Y	30.94
Enter X to calculate Y
Y	37.0747
X	100000
