# Supplementary material for: Candidatus Methanosphaera massiliense sp. nov., a methanogenic archaeal species found in a human fecal sample and prevalent in pigs and red kangaroos
Source: Microbiol Spectr. 2024 Jan 8;12(2):e05141-22. doi: 10.1128/spectrum.05141-22 (PMC10845953; doi:10.1128/spectrum.05141-22)
Supplement: Table S6 — Prevalence of Ca. M. massiliense in human and animal faecal samples and amplicon sequencing. [file spectrum.05141-22-s0010.xlsx]

## Sheet: Legend Table S6a
Table S6a: Prevalence of Ca. M. massiliense in human and animal faecal samples.
The prevalence of Ca. M. massiliense in human and animal fecal samples was assessed and quantified systematically.

## Sheet: Supplementary data 13
Origin	Prevalence	Ct	CFU/mL
Humans	1/150 (0,67%)	30.94	3.77066e+07
Pigs	14/64 (21.8%)	32.5 (+/- 2.5)	2,84E+07 (+/-1,52E+07)
Red kangaroos	6/50 (12%)	33.3 (+/- 0.65)	2,31E+07 (+/- 4,01E+06
Cows	0/52	/	/
Horses	0/75	/	/
Sheep	0/20	/	/
Dogs	0/52	/	/

## Sheet: Legend Table S6b
Table S6b: Amplicons sequences from RT-PCR screening in human and other animals’ faecal samples.
Amplicons from RT-PCR screening in human and animals'faecal samples were sequenced and aligned to the NCBI GenBank database using the Blast platform.

## Sheet: Cand. M. massiliense DNApol
Assembled sequence (156 bp)
TAACACCGCTTACTGTTGCACAAACACGTCCTAGTAGGMCMACCTTTATTTGACATAGCACGTATKACTACAGGACAAATGGTGGAATGGTATTTAATGCTAAAGGCATATGAGAAGAATAATATTACTTCCTAATAAGCCAGATACGGACGAGTA
Accession number : OX456088.1
Description	Scientific Name	Max Score	Total Score	Query Cover	E value	Per. ident	Acc. Len	Accession
Contig_1. Methanosphaera massiliense	Cand. Methanosphaera massiliense	265	265	1	4e-72	96.79	1679591	Query_432206

## Sheet: Sample 4 (pig)
Assembled sequence (155 bp)
TACTCGTCCGTATCTGGCTTATTAGGAAKMATATTATTCTTCTCATATGCCTTTAGCATTAAATACCATTCAACCATTTGTCCTGTAGTCATACGTGCTATGTCAAATAAAGGKTGTCCTACTAGTACGTGTTTGTGCAACAGTAAGCGGTGTTA
Accession number : OX456151.1
Description	Scientific Name	Max Score	Total Score	Query Cover	E value	Per. ident	Acc. Len	Accession
Contig_1. Methanosphaera massiliense	Candidatus Methanosphaera massiliense	263	263	1	1e-71	96.77	1679591	Query_29898

## Sheet: Sample 23 (pig)
Assembled sequence (156 bp)
TACTCGTCCGTATCTGGCTTATTAGGAATRCATATTATTCTTCTCATATGCCTTTAGCATTAAATACCATTCAACCATTTGTCCTGTAGTCATACGTGCTATGTCAAATAAAGGKKGTCCTACTAGGACGTGTTTGTGCAACAGTAAGCGGTGTTA
Accession number : OX456152.1
Description	Scientific Name	Max Score	Total Score	Query Cover	E value	Per. ident	Acc. Len	Accession
Contig_1. Methanosphaera massiliense		257	257	1	6e-70	96.15	1679591	Query_5814

## Sheet: Sample 26 (pig)
Assembled sequence (157 bp)
TACTCGTCCGTATCTGGCTTATTAGTGARTAATATTATTCTTCTCATATGCCTTTAGCATTAAATACCATTCCACCATTTGTCCTGTAGTCATACGTGCTATGTCAAATAAAGGGTTGTCCTACTAGGACGTGTTTGTGCAACAGTAAGCGGTGTTA
Accession : OX456153.1
Description	Scientific Name	Max Score	Total Score	Query Cover	E value	Per. ident	Acc. Len	Accession
Contig_1. Methanosphaera massiliense		267	267	1	1e-72	97.45	1679591	Query_6264

## Sheet: Sample 28 (pig)
Assembled sequence (160 bp)
TACTCGTCCGTATCTGGCTTATTAGGAACTAGAATATTATTCTTCTCATATGCCTTTAGCATTAAATACCATTCAACCATTTGTCCTGTAGTCATACGTGCTATGTCAAATAAAGGKKGWCCTACTAGACKGTKGTTTGTGCAACAGTAAGCGGTGTTA
Accession number : OX456154.1
Description	Scientific Name	Max Score	Total Score	Query Cover	E value	Per. ident	Acc. Len	Accession
Contig_1. Methanosphaera massiliense		244	244	1	5e-66	94.34	1679591	Query_48840

## Sheet: Sample 35 (pig)
Assembled sequence (157 bp)
TACTCGTCCGTATCTGGCTTATTAGGAATAGCATATTATTCTTCTCATATGCCTTTAGCATTAAATACCATTCAACCATTTGTCCTGTAGTCATACGTGCTATGTCAAATAAAGGTTGTCCTACTAGGACGTGTTTGTGCAACAGTAAGCGGTGTTA
Accession number : OX456155.1
Description	Scientific Name	Max Score	Total Score	Query Cover	E value	Per. ident	Acc. Len	Accession
Contig_1. Methanosphaera massiliense		265	265	1	4e-72	97.45	1679591	Query_10294

## Sheet: Sample 37 (pig)
Assembled sequence (154 bp)
TAACACCGCTTACTGTTGCACAAACACGTCTAGTAGGACAACCTTTATTTGACATAGCACGTATGACTACAGGACAAATGGTKGAATGGTATTTAATGCTAAAGGCATATGAGAAGAATAATATGCATTCCTAATAAGCCAGATACGGACRAGT
Accession number : OX456156.1
Description	Scientific Name	Max Score	Total Score	Query Cover	E value	Per. ident	Acc. Len	Accession
Contig_1. Methanosphaera massiliense		265	265	1	4e-72	97.40	1679591	Query_30496

[truncated: 14 more sheets: Sample 41 (pig), Sample 43 (pig), Sample 45 (pig), Sample 52 (pig), Sample 58 (pig), Sample 60 (pig), Sample 61 (pig), Sample 64 (pig), Sample A3 (red kangaroo), Sample B1 (red kangaroo), Sample D1 (red kangaroo), Sample F1 (red kangaroo), Sample G2 (red kangaroo), Sample G3 (red kangaroo)]
